# Supplementary material for: Analysis of the Mutual Information of Channel Phase Observations in Line-of-Sight Scenarios
Source: Entropy (Basel). 2023 Jul 10;25(7):1038. doi: 10.3390/e25071038 (PMC10378292; doi:10.3390/e25071038)
Supplement: Supplementary file 1 [file entropy-25-01038-s001.zip]

Archive with 6 entries (6 files):
- GeometryApproximation.ipynb
- los_sim.py
- MIEvaluation.ipynb
- myplots.py
- PhaseDistributionToVonMisesError.ipynb
- Readme.md
