# Supplementary material for: Analysis of the Mutual Information of Channel Phase Observations in Line-of-Sight Scenarios
Source: Entropy (Basel). 2023 Jul 10;25(7):1038. doi: 10.3390/e25071038 (PMC10378292; doi:10.3390/e25071038)
Supplement: Supplementary file 1 [file entropy-25-01038-s001.zip › GeometryApproximation.ipynb]

# %% [code]
import matplotlib.pyplot as plt
import functools

%matplotlib notebook

import numpy as np
import scipy

from scipy.stats import vonmises

from numpy import pi

%load_ext autoreload
%autoreload 2

import los_sim as S

from myplots import splot, ssemilogy, shist
import myplots
myplots.FOLDER = 'GeomApprox'


# %% [markdown]
# Configuration

# %% [code]
snrs = np.arange(-10, 26)
Nangles = list(np.logspace(np.log10(10000), np.log10(50000), len(snrs)).astype(int))

transFuncs = [S.Rot, S.CosX, S.Scale]

# %% [markdown]
# Mutual information between Alice and Bob
Let the channel between A and B have the phase $\phi$, and let Alice and Bob have a noisy observations $\phi_A, \phi_B$ of this channel, i.e.

\begin{align}
\phi_A &= \phi + n_A & \phi_B &= \phi+n_B \\
\phi_A &= \phi_B + n_A - n_B
\end{align}

Now, the MI between $\phi_A$ and $\phi_B$ is given by

\begin{align}
I(\phi_A; \phi_B) &= I(\phi_B+n; \phi_B)
\end{align}

where $n=n_A-n_B$ is the effective measurement mismatch between Alice and Bob. 

Now, we have 

\begin{align}
I(\phi_B+n; \phi_B) &= H(\phi_B+n) - H(\phi_B+n|\phi_B) \\
&= H(\phi_B + n) - H(n) \\&= H(\phi_A) - H(n)
\end{align}

Hence the MI depends on the channel noise ($H(n)$) and the distribution of the measurement given at Alice (or Bob, symmetrically). Therefore, under a given noise, maximizing $H(\phi_A)$ maximizes the mutual information.

# %% [markdown]
## Effect of Rho on the MI

# %% [code]
rho_s = [0.25, 0.5, 5.5, 100.5]

# %% [code]
plt.figure()
for i in range(len(rho_s)):
    plt.subplot(221 + i)
    plt.title(rho_s[i])
    sim = S.createSimulation1by1(Fc=3e9, dByLambda=1000, rhoByLambda=rho_s[i], withEve=False)
    sAB, sBA = sim.simulateAngles(snrdB=50, Nangles=1000, Nnoise=1, transFunc=S.Rot)
    plt.xlim((-pi*1.1, pi*1.1))
    
    shist(f"histRho_{rho_s[i]}", sAB, bins=180, density=True)
    plt.ylim((0, 0.5))
    phi = np.linspace(-pi, pi, 2*360)
    splot(f"pdfRho_{rho_s[i]}", phi, sim.analyticalPPhi(phi))

# %% [code]


# %% [code]


# %% [markdown]
### Interpretation
- the distribution shows peaks. These peaks occur when the angle of Bob is either 180 or 0 degree, and hence a small change in the rotation angle changes almost nothing in the distance. This is why the peaks occur. 
- as long as 2*rho/lambda is integer, the distribution is unimodal. In this case, the peak from rotation=0 and rotation=180 overlap, since the distance between both points is exactly lambda.
- Any other radius yields a bi-modal distribution (one peak for beta=0 and one for beta=180)
- the bigger rho is, the more the distribution becomes uniform. This is due to the fact that the angles that are represented at the beta=0 or beta=180 can with higher rho also be represented by other betas, and hence their exclusity becomes a bit less.

### Derivation that for infinite radius the distribution becomes uniform
The expression for the PDF $P(\phi)$ of the channel phase $\phi$ given an antenna radius $r$ is given by  (derived in 1D-phase-entropy.ipynb) and $d$ is the average distance between A and B.

\begin{align}
p_\phi(\phi) 
&= \frac{\lambda}{2\pi^2r}\sum_k\frac{1}{\sqrt{1-\left(\frac{\lambda\phi}{2\pi r}-\frac{\lambda k}{r}-\frac{d}{r}\right)^2}}
\end{align}

where the summation ranges over all $k$ such that the root becomes real.

# %% [markdown]
We want to prove that $P(\phi)=1/(2\pi)$ when $r\rightarrow\infty$, i.e. that the channel phase is uniformly distributed when the antenna radius becomes large.

Now, let $U=r/\lambda$ we have 

\begin{align}
P(\phi) &= \frac{1}{2\pi^2U}\sum_k\frac{1}{\sqrt{1-(\frac{\phi}{2\pi U}-\frac{k}{U} - \frac{d}{r})^2}}
\end{align}

Now, since $r\rightarrow\infty$ we have $U\rightarrow\infty$ and hence $\frac{\phi}{2\pi U}\rightarrow 0$ and $\frac{d}{r}\rightarrow 0$ and we get

\begin{align}
P(\phi) &= \frac{1}{2\pi^2} \sum_k \frac{1}{U\sqrt{1-(k/U)^2}},
\end{align}

where the summation ranges from $-U$ to $U$.

# %% [markdown]
We now set $x=k/U$ and observe that $(k-1)/U - k/U=1/U\rightarrow 0$. That means that steps between adjacent summations become arbitrarily small, leading to an integral with $dx=1/U$ and 

\begin{align}
P(\phi) &= \frac{1}{2\pi^2} \int_{-1}^1 \frac{dx}{\sqrt{1-x^2}} &= \frac{1}{2\pi}
\end{align} 

since the integral evaluates to $\pi$. This concludes the proof that for infinite radius, the channe phase distribution becomes uniformly distributed.

# %% [code]
plt.figure()
for i in range(1):
    plt.title(rho_s[i])
    sim = S.createSimulation1by1(Fc=3e9, dByLambda=0.35, rhoByLambda=0.5, withEve=False)

    sAB, sBA = sim.simulateAngles(snrdB=50, Nangles=10000, Nnoise=3, transFunc=S.Rot)
    shist("histdByLambda_0.35", sAB, bins=180, density=True)

    #sAB, sBA = sim.simulateAngles(snrdB=50, Nangles=10000, Nnoise=3, transFunc=S.CosX)
    #plt.hist(sAB, bins=180, density=True)

    
    plt.xlim((-pi*1.1, pi*1.1))
    

# %% [markdown]
### Interpretation
When A and B come very close (or, equally, if d-r is small, the real distribution becomes bimodal with non-equal peaks. This is due to the fact that the y-coordinate of the antenna at the position closest between A and B has more influence than at the farthest point. Therefore, the distribution looks different between the nearest and the farthest point. One could potentially show the contributions from each side separately.

# %% [code]
def simMIforRho(dist, transFuncs = [S.Rot]):
    sim1by1 = S.createSimulation1by1(Fc=3e9, dByLambda=100, rhoByLambda=dist, withEve=False)
    MI = sim1by1.simulateMI(snrs, Nangles=Nangles, Nnoise=3, transFuncs = transFuncs)
    
    return [S.getMI(MI, i) for i in range(len(transFuncs))]

# %% [code]
resultRho = []
rho_s = [0.1, 0.25, 0.3, 0.5, 0.75, 1, 1.5, 2, 3, 4, 40, 1000]
for r in rho_s:
    print(r)
    resultRho.append(simMIforRho(r))

# %% [code]
rho_s = [0.1, 0.25, 0.3, 0.5, 0.75, 1, 1.5, 2, 3, 4, 40, 1000]
resultRho.append(simMIforRho(1, [S.Scale]))

# %% [code]
plt.figure()
for i in range(len(rho_s)):
    splot(f"MI11_rho_{rho_s[i]}", snrs, resultRho[i][0], '.-', label=f"Rho/lambd={rho_s[i]}")
    #plt.subplot(221 + i); showPlots(resultRho[i]); plt.title(rho_s[i])
splot("MI11_uniform", snrs, resultRho[-1][0], label=f"Uniform")
plt.grid(True)
plt.legend()

# %% [markdown]
### Interpretation
- the higher the antenna radius, the higher the MI. This is due to the fact that the angle distribution becomes more uniformly distributed and hence the input distribution to the noisy observation between A and B becomes bigger. 
- a small radius, which is <lambda/2 does not exploit all angles and hence yields very low mutual information.

# %% [markdown]
# Effect of distance between antennas on approximation

# %% [code]
dByLambda_s = np.logspace(np.log10(2), np.log10(100), 5)

# %% [code]
snrs = np.arange(-10, 26)
Nangles = list(np.logspace(np.log10(1000), np.log10(5000), len(snrs)).astype(int))
dByLambda_s = np.logspace(np.log10(2), np.log10(100), 5)
transFuncs = [S.Rot, S.CosX, S.Scale]

# %% [code]
def simMIforDistance(dist):
    sim1by1 = S.createSimulation1by1(Fc=3e9, dByLambda=dist, rhoByLambda=1, withEve=False)
    MI = sim1by1.simulateMI(snrs, Nangles=Nangles, Nnoise=3, transFuncs = transFuncs)
    
    return [S.getMI(MI, i) for i in range(len(transFuncs))]

# %% [code]
result = []
for d in dByLambda_s:
    print(d)
    result.append(simMIforDistance(d))

# %% [code]

def showPlotsLambd(lambdaIdx):
    splot("MI11_d_{dByLambda_s[lambdaIdx]}_exact", snrs, result[lambdaIdx][0], '-', label='Exact')
    splot("MI11_d_{dByLambda_s[lambdaIdx]}_cosx", snrs, result[lambdaIdx][1], '-', label='CosX')
    splot("MI11_d_{dByLambda_s[lambdaIdx]}_uniform", snrs, result[lambdaIdx][2], '-', label='Scale')
    splot("MI11_d_{dByLambda_s[lambdaIdx]}_ana", snrs, S.analyticMI1by1(snrs), 'k--', label='Analytic')
    plt.grid()
    plt.title(dByLambda_s[lambdaIdx])
    plt.legend()  


plt.figure()
plt.subplot(221); showPlotsLambd(0)
plt.subplot(222); showPlotsLambd(1)
plt.subplot(223); showPlotsLambd(2)
plt.subplot(224); showPlotsLambd(3)

plt.figure()
for i in range(len(dByLambda_s)):
    plt.plot(result[i][0], label=dByLambda_s[i])
plt.grid()
plt.legend()


# %% [markdown]
### Interpretation
The distance between A and B has no visible influence on the MI between them. Therefore, we can assume that A and B are far apart such that the cosX-approximation holds well. 

1. Distance has no influence on the real MI. 
2. CosX-Approximation and Uniform-Approximation are not dependent on the distance. 
3. CosX and Uniform-approx hold equally well for any average distance between Alice and Bob, regardless of the imposed error due to the approximation. 

# %% [code]
plt.figure()

sim1by1 = S.createSimulation1by1(Fc=3e9, dByLambda=10, rhoByLambda=1, withEve=False)

sim1by1.drawSystem(plt.subplot(111))

# %% [markdown]
# Scratch Area

# %% [code]
plt.figure()
for i in range(1):
    plt.title(rho_s[i])
    sim = S.createSimulation1by1(Fc=3e9, dByLambda=0.35, rhoByLambda=0.6, withEve=False)

    sAB, sBA = sim.simulateAngles(snrdB=50, Nangles=10000, Nnoise=3, transFunc=S.Rot)
    plt.hist(sAB, bins=180, density=True)

    #sAB, sBA = sim.simulateAngles(snrdB=50, Nangles=10000, Nnoise=3, transFunc=S.CosX)
    #plt.hist(sAB, bins=180, density=True)

    
    plt.xlim((-pi*1.1, pi*1.1))
    

# %% [code]
