# Supplementary material for: Analysis of the Mutual Information of Channel Phase Observations in Line-of-Sight Scenarios
Source: Entropy (Basel). 2023 Jul 10;25(7):1038. doi: 10.3390/e25071038 (PMC10378292; doi:10.3390/e25071038)
Supplement: Supplementary file 1 [file entropy-25-01038-s001.zip › los_sim.py]

import numpy as np
import functools
import numpy.linalg as lg
from scipy.stats import vonmises
import scipy.integrate
from npeet import entropy_estimators as ee


def Rot(a):
    """Geometrically correct model: Return a real rotation matrix that moves the antenna in both x and y direction"""
    phi = np.pi*a
    return np.array([[np.cos(phi), -np.sin(phi)],
                     [np.sin(phi), np.cos(phi)]])

def CosX(a):
    """Approximation that the antennas are only scaled the x and y direction. Given that the standard position
    of the antennas is [(-r, 0), (r, 0)], this coincides by moving the x-position of the antennas according to the
    x-position it would have when doing a correct rotation. The x-position is hence distributed as 1/sqrt(1-x**2)"""
    return np.eye(2) * np.cos(a*np.pi);


def Scale(a):
    """Return a matrix that does uniformly distributed scaling, the x-position is uniformly distributed along the x-axis."""
    return np.eye(2) * a


def getMI(MIResult, tfIdx):
    return np.array([x[0] for x in MIResult[tfIdx]])


def pairwiseDistance(A, B):
    """Calculate the pairwise distance (L2-norm) between the columns of A and B and return a list of distances"""
    Na = B.shape[1]
    AA = np.tile(A, Na)
    Nb = A.shape[1]
    BB = B[:, np.repeat(np.arange(Na), Nb)]

    result = np.linalg.norm(AA - BB, axis=0)
    return result


def CN(sigma2, rows, cols):
    """Return complex noise of given variance and size"""
    return np.sqrt(0.5*sigma2) * (np.random.randn(rows, cols) + 1j*np.random.randn(rows, cols))

def modPi(x):
    """Calculate a value mod 2pi, mapping to the [-pi, pi] interval."""
    return ((x + np.pi) % (2*np.pi)) - np.pi

def createSimulation1by1(Fc, dByLambda, rhoByLambda, withEve=False, eveDeltaY=0):
    lambd =  3e8/Fc
    rho = rhoByLambda * lambd
    d = dByLambda * lambd

    pAlice = np.array([[-d, 0]]).T
    pBob = np.array([[d, 0]]).T
    pEve = np.array([[0, -eveDeltaY*d]]).T

    antB = np.array([[rho, 0]]).T
    antA = np.array([[0, 0]]).T
    antE = np.array([[0, 0]]).T

    return NoisyAngleSimulation(Fc, pAlice, antA, pBob, antB, withEve=withEve, pE=pEve, antsE=antE)

def createSimulation2by1(Fc, dByLambda, rhoByLambda):
    lambd =  3e8/Fc
    rho = rhoByLambda * lambd
    d = dByLambda * lambd

    pAlice = np.array([[-d, d]]).T
    pBob = np.array([[d, d]]).T

    antB = np.array([[rho, 0], [-rho, 0]]).T
    antA = np.array([[0, 0]]).T

    return NoisyAngleSimulation(Fc, pAlice, antA, pBob, antB, withEve=False)

def createSimulation2by2(Fc, dByLambda, rhoByLambda, withEve=False, eveDeltaY=0):
    lambd =  3e8/Fc
    rho = rhoByLambda * lambd
    d = dByLambda * lambd

    pAlice = np.array([[-d, 0]]).T
    pBob = np.array([[d, 0]]).T
    pEve = np.array([[0, -eveDeltaY*d]]).T

    antB = np.array([[rho, 0], [-rho, 0]]).T
    antA = np.array([[rho, 0], [-rho, 0]]).T
    antE = np.array([[rho, 0], [-rho, 0]]).T

    return NoisyAngleSimulation(Fc, pAlice, antA, pBob, antB, withEve=withEve, pE=pEve, antsE=antE)


def createSimulation4by4(Fc, dByLambda, rhoByLambda):
    lambd =  3e8/Fc
    rho = rhoByLambda * lambd
    d = dByLambda * lambd

    pAlice = np.array([[-d, d]]).T
    pBob = np.array([[d, d]]).T

    ant1 = np.array([[rho, 0]]).T
    ants = np.hstack([Rot(a) @ ant1 for a in (0, 0.5, 1, -0.5)])

    return NoisyAngleSimulation(Fc, pAlice, ants, pBob, ants, withEve=False)

class NoisyAngleSimulation:
    def __init__(self, Fc, pA, antsA, pB, antsB, *, withEve=True, pE=None, antsE=None):
        self._Fc = Fc
        c = 3e8
        self._lambd = c/Fc
        self._pA = pA
        self._antsA = antsA
        self._pB = pB
        self._antsB = antsB
        self._withEve = withEve
        self._pE = pE
        self._antsE = antsE

    def drawSystem(self, axes):
        x = [self._pA[0], self._pB[0]]
        y = [self._pA[1], self._pB[1]]
        if self._withEve:
            x.append(self._pE[0])
            y.append(self._pE[1])

        def pos(x, y, txt):
            axes.annotate(txt, xy=(x, y), xytext=(0, -8), textcoords="offset pixels", horizontalalignment='center', verticalalignment='top')
            axes.plot(x, y, 'kx')

        pos(self._pA[0], self._pA[1], "A")
        pos(self._pB[0], self._pB[1], "B")
        if self._withEve:
            pos(self._pE[0], self._pE[1], "E")

        axes.set_xlim((min(x)-1, max(x)+1))
        axes.set_ylim((min(y)-1, max(y)+1))
        axes.set_xlabel('x [m]')
        axes.set_ylabel('y [m]')
        axes.set_aspect('equal')

    def simulateAngles(self, snrdB, Nangles, Nnoise, *, transFunc=Rot, useModifiedEvePositions=False):
        """Perform simulation of the measured angles at ABE for a given SNR.

        Use transFunc to move the antennas of AB for the realization of the "rotation angle".
        """

        if self._withEve:
            antsEve = self._pE + self._antsE

        if type(snrdB) is tuple:
            sigma2A = 10**(-snrdB[0]/10)
            sigma2B = 10**(-snrdB[1]/10)
            if self._withEve:
                sigma2E = 10**(-snrdB[2]/10)
        else:
            sigma2A = 10**(-snrdB/10)
            sigma2B = 10**(-snrdB/10)
            sigma2E = 10**(-snrdB/10)
        pi = np.pi
        #sigma2 = 0

        samplesAB = []
        samplesBA = []
        samplesAE = []
        samplesBE = []

        # Create
        # phi = np.linspace(-1, 1, Nangles, endpoint=False)
        # angles = np.vstack([phi, phi])
        angles = 2*np.random.uniform(size=(2, Nangles)) - 1

        for i in range(Nangles):
            alpha = angles[0, i]
            beta = angles[1, i]
            #for alpha, beta in itertools.product(phi, phi):

            # Caluclate antenna positions of A, B and distance between them
            antsAlice = self._pA + transFunc(alpha).dot(self._antsA)
            antsBob = self._pB + transFunc(beta).dot(self._antsB)
            distAB = pairwiseDistance(antsAlice, antsBob)

            # Create clean channels
            hAB_clean = np.exp(2j*pi*distAB/self._lambd)
            hBA_clean = hAB_clean

            # add Noise, Nnoise times
            hAB_noise = np.tile(hAB_clean, (Nnoise, 1)) + CN(sigma2B, Nnoise, len(hAB_clean))
            hBA_noise = np.tile(hBA_clean, (Nnoise, 1)) + CN(sigma2A, Nnoise, len(hBA_clean))

            # measure phase of channel
            mAB = modPi(np.angle(hAB_noise))
            mBA = modPi(np.angle(hBA_noise))

            samplesAB.append(mAB)
            samplesBA.append(mBA)

            if self._withEve:
                if useModifiedEvePositions:
                    # Use antenne rotations that are rotated pointing towards Eve for alice and bob
                    # This is needed to let the approximation run correctly, since only in this case
                    # the full distance-range is explored towards Eve.
                    distAE = pairwiseDistance(pAlice + transFunc(alpha).dot(antsAE), antsEve)
                    distBE = pairwiseDistance(pBob + transFunc(alpha).dot(antsBE), antsEve)
                else:
                    # Caulclate distances towards Eve from A, B
                    distAE = pairwiseDistance(antsAlice, antsEve)
                    distBE = pairwiseDistance(antsBob, antsEve)

                hAE_clean = np.exp(2j*pi*distAE/self._lambd)
                hBE_clean = np.exp(2j*pi*distBE/self._lambd)


                hAE_noise = np.tile(hAE_clean, (Nnoise, 1)) + CN(sigma2E, Nnoise, len(hAE_clean))
                hBE_noise = np.tile(hBE_clean, (Nnoise, 1)) + CN(sigma2E, Nnoise, len(hBE_clean))

                mAE = modPi(np.angle(hAE_noise))
                mBE = modPi(np.angle(hBE_noise))

                samplesAE.append(mAE)
                samplesBE.append(mBE)

        if self._withEve:
            samplesAB = np.vstack(samplesAB)
            samplesBA = np.vstack(samplesBA)
            samplesAE = np.vstack(samplesAE)
            samplesBE = np.vstack(samplesBE)
            return samplesAB, samplesBA, samplesAE, samplesBE
        else:
            samplesAB = np.vstack(samplesAB)
            samplesBA = np.vstack(samplesBA)
            return samplesAB, samplesBA

    def simulateMI(self, snrsdB, Nangles, Nnoise, transFuncs=[Rot], parallel=True) -> None:
        from npeet import entropy_estimators as ee
        from joblib import Parallel, delayed
        import threading

        if type(Nangles) == np.ndarray:
            Nangles = list(Nangles)
        if type(Nangles) != list:
            Nangles = [Nangles] * len(snrsdB)
        if len(Nangles) != len(snrsdB):
            raise RuntimeError("Invalid Nangles count!")

        result = []
        def loop(snr, Nangles):
            import time
            start = time.time()
            angles = self.simulateAngles(snr, Nangles, Nnoise, transFunc=tf)
            if len(angles) == 2:
                sAB, sBA = angles
                result = ee.mi(sAB, sBA), 0
            else:
                sAB, sBA, sAE, sBE = angles
                mi = ee.mi(sAB, sBA)
                cmi = ee.cmi(sAB, sBA, np.hstack([sAE, sBE]))
                result = mi, cmi

            print(snr, Nangles, "done after", time.time() - start, "seconds")
            return result

        for tf in transFuncs:
            if parallel:
                MI_AB = Parallel(n_jobs=16, verbose=0)(delayed(loop)(snrsdB[i], Nangles[i]) for i in range(len(snrsdB)))
            else:
                MI_AB = [loop(snrsdB[i], Nangles[i]) for i in range(len(snrsdB))]

            result.append(MI_AB)

        return result

    def analyticalPPhi(self, phi):
        if np.isscalar(phi):
            phi = np.array([phi])
        lambd = self._lambd
        r = lg.norm(self._antsB[0])
        P = 0.5*lambd / r
        d = lg.norm(self._pA - self._pB)

        x = (lambd*phi/(2*np.pi*r) - d/r + P) % (2*P) - P - 20000*P  # start x so small that it's reliably <-1
        temp = 0
        while np.any(x < 1):  # add up all x, that are within [-1,1] as they are all solutions to the modulo equation
            y = x.copy()
            y[abs(x) >= 1] = 0
            part = 1 / np.sqrt(1-y**2)
            part[x >= 1] = 0
            part[x <= -1] = 0
            temp += part
            x = x + 2*P
        return 1/np.pi * lambd / (2*np.pi*r) * temp


def analyticMI1by1(snrsdB, optimalKappa=False):
    import scipy.special as special

    def _impl(snrTup):
        if type(snrTup) is tuple:
            snrA = snrTup[0]
            snrB = snrTup[1]
        else:
            snrA = snrB = snrTup

        kA = snrToKappa(snrA)
        kB = snrToKappa(snrB)

        kk = 1/(1/kA + 1/kB)

        if optimalKappa:
            kk = calcOptimalKappa(snrA, snrB)

        Iana = lambda k: (k*special.i1(k)/special.i0(k)-np.log(special.i0(k)))/np.log(2)
        return Iana(kk)
    if type(snrsdB) in [list, np.ndarray]:
        return [_impl(s) for s in snrsdB]
    else:
        return _impl(snrsdB)


def analyticMI(snrsdB, nA, nB, *, optimalKappa=False):
    def offsetSnr(L, off):
        if type(L) is list:
            return [offsetSnr(l, off) for l in L]
        if type(L) is tuple:
            return (L[0] + off, L[1] + off)
        else:
            return L + off

    if nA == 1 and nB == 1:
        return analyticMI1by1(snrsdB, optimalKappa)
    if nA == 2 and nB == 2:
        return 2*np.array(analyticMI1by1(offsetSnr(snrsdB, 3), optimalKappa))
    if (nA == 2 and nB == 1) or (nA == 1 and nB == 2):
        return analyticMI1by1(offsetSnr(snrsdB, 3), optimalKappa)
    raise RuntimeError("Unknown configuration!")


def analyticHvonMises(kappa):
    import scipy.special as special
    return (-kappa * special.i1(kappa) / special.i0(kappa) + np.log(special.i0(kappa)*2*np.pi))/np.log(2)


def phaseNoiseAnalytical(snrdB, phi):
    from scipy.special import erf
    sigma2 = 10**(-snrdB/10)
    K = 1/(sigma2)
    s1 = 1/(2*np.pi)*np.exp(-K)
    s2 = 0.5*np.sqrt(K/np.pi)*np.cos(phi)*np.exp(-K*np.sin(phi)**2)*(1+erf(np.sqrt(K)*np.cos(phi)))
    return s1 + s2


def samplePhaseNoise(snrdB, N=10000):
    return np.angle(1+CN(10**(-snrdB/10), N, 1))


def snrToKappa(snrdB):
    def _impl(snrdB_):
        sigma2 = 10**(-snrdB_/10)
        K = 1/sigma2

        sigma_phi = 0

        if K >= 00:
            sigma_phi = 1/(2*K)
        elif K >= 0.1:
            P = [-0.278, -0.903, -0.232, 0.017, 0.016]
            sigma_phi = np.exp(sum(np.log(K)**i*p for (i, p) in enumerate(P)))
        else:
            sigma_phi = np.pi**2/3-2*np.sqrt(np.pi*K)+K/2

        return 1 / sigma_phi
    return np.vectorize(_impl)(snrdB)

@functools.cache
def varianceHmLookup():
    def varHm(kappa):
        vm = vonmises(kappa).pdf

        def _func(x):
            return vm(x) * x * x

        return scipy.integrate.quad(_func, -np.pi, np.pi)[0]

    x = np.logspace(-3, 3, 100)
    y = [varHm(x) for x in x]

    return scipy.interpolate.interp1d(x, y, bounds_error=True)


def calcOptimalKappa(snrA, snrB):
    varHm = varianceHmLookup()

    samplesA = samplePhaseNoise(snrA, 10000)
    samplesB = samplePhaseNoise(snrB, 10000)
    su = modPi(samplesA + samplesB)

    v = np.var(su)
    kap_opt = scipy.optimize.minimize_scalar(lambda k: (v - varHm(k))**2, bounds=(0, 500))
    return kap_opt.x
