# Supplementary material for: Analysis of the Mutual Information of Channel Phase Observations in Line-of-Sight Scenarios
Source: Entropy (Basel). 2023 Jul 10;25(7):1038. doi: 10.3390/e25071038 (PMC10378292; doi:10.3390/e25071038)
Supplement: Supplementary file 1 [file entropy-25-01038-s001.zip › MIEvaluation.ipynb]

# %% [code]
import matplotlib.pyplot as plt
import functools

%matplotlib inline

import numpy as np
import scipy

from scipy.stats import vonmises

from numpy import pi

%load_ext autoreload
%autoreload 2

import los_sim as S
from npeet import entropy_estimators as ee

from myplots import shist, splot
import myplots
myplots.FOLDER = "MIEVal"

# %% [markdown]
# Configuration

# %% [code]
snrs = np.arange(-10, 26)
Nangles = list(np.logspace(np.log10(100000), np.log10(500000), len(snrs)).astype(int))

transFuncs = [S.Rot, S.CosX, S.Scale]
transFuncs2 = [S.Rot, S.Scale]
scaleOnly = [S.Scale]

# %% [code]
def snrList(snrsAlice, snrBob):
    return [(s, snrBob) for s in snrsAlice]

# %% [markdown]
# Simple 1-by-1 for equal SNR comparison of uniform vs exact representation


# %% [code]
sim = S.createSimulation1by1(Fc=3e9, dByLambda=100, rhoByLambda=1, withEve=False)
MI = sim.simulateMI(snrs, Nangles=Nangles, Nnoise=1, transFuncs = transFuncs)

# %% [code]
plt.figure()
splot("MI11_exact", snrs, S.getMI(MI, 0), '.-', label='Exact')
splot("MI11_cosX", snrs, S.getMI(MI, 1), '.-', label='CosX')
splot("MI11_uniform", snrs, S.getMI(MI, 2), '.-', label='Uniform')
splot("MI11_ana", snrs, S.analyticMI(snrs, 1, 1), 'k--', label='Analytic')
splot("MI11_anaopt", snrs, S.analyticMI(snrs, 1, 1, optimalKappa=True), 'm--', label='Analytic')
plt.grid(True)
plt.legend();

# %% [markdown]
### Interpretation
- Uniform approximation upper bounds the exact geometry in all SNRs
- analytic expression matches the uniform approximation in high SNRs. For lower SNRs, the analytic expression is too small. Maybe be due to the case that n_A+n_B is not von-mises distributed in these cases and that in lower SNR-regions the SNRs do not add up as in high domains (due to the wrapping around the cirle). 

# %% [markdown]
# Simulation with different SNR at Alice and Bob in 1x1 case


# %% [code]
sim = S.createSimulation1by1(Fc=3e9, dByLambda=100, rhoByLambda=1, withEve=False)
MI_10Bob = sim.simulateMI(snrList(snrs, 10), Nangles=Nangles, Nnoise=1, transFuncs = transFuncs2)
MI_0Bob = sim.simulateMI(snrList(snrs, 0), Nangles=Nangles, Nnoise=1, transFuncs = transFuncs2)
MI_20Bob = sim.simulateMI(snrList(snrs, 20), Nangles=Nangles, Nnoise=1, transFuncs = transFuncs2)

# %% [code]
plt.figure(figsize=(10, 5))
plt.plot(snrs, S.getMI(MI, 2), 'ro-', fillstyle='none', label='Bob=Alice, sim')
plt.plot(snrs, S.analyticMI(snrs, 1, 1), 'rx--')
plt.plot(snrs, S.analyticMI(snrs, 1, 1, optimalKappa=True), 'r.--')

splot("MI11_bob0_uni", snrs, S.getMI(MI_0Bob, 1), 'go-', fillstyle='none', label='Bob 0dB SNR - sim')
splot("MI11_bob0_exact", snrs, S.getMI(MI_0Bob, 0), 'go-', fillstyle='none', label='Bob 0dB SNR - sim')
splot("MI11_bob0_ana", snrs, S.analyticMI(snrList(snrs, 0), 1, 1), 'gx--')
splot("MI11_bob0_anaopt", snrs, S.analyticMI(snrList(snrs, 0), 1, 1, optimalKappa=True), 'g.--')
                  
splot("MI11_bob10_uni", snrs, S.getMI(MI_10Bob, 1), 'bo-', fillstyle='none', label='Bob 10dB SNR - sim')
splot("MI11_bob10_exact", snrs, S.getMI(MI_10Bob, 0), 'bo-', fillstyle='none', label='Bob 10dB SNR - sim')
splot("MI11_bob10_ana", snrs, S.analyticMI(snrList(snrs, 10), 1, 1), 'bx--')
splot("MI11_bob10_anaopt", snrs, S.analyticMI(snrList(snrs, 10), 1, 1, optimalKappa=True), 'b.--')

splot("MI11_bob20_uni", snrs, S.getMI(MI_20Bob, 1), 'mo-', fillstyle='none', label='Bob 20dB SNR - sim')
splot("MI11_bob20_exact", snrs, S.getMI(MI_20Bob, 0), 'mo-', fillstyle='none', label='Bob 20dB SNR - sim')
splot("MI11_bob20_ana", snrs, S.analyticMI(snrList(snrs, 20), 1, 1), 'mx--')
splot("MI11_bob20_anaopt", snrs, S.analyticMI(snrList(snrs, 20), 1, 1, optimalKappa=True), 'm.--')
plt.grid(); plt.legend();


plt.figure()
plt.plot(snrs, S.getMI(MI_10Bob, 0), '.-', label='Exact')
plt.plot(snrs, S.getMI(MI_10Bob, 1), '.-', label='Uniform')
plt.plot(snrs, S.analyticMI(snrList(snrs, 10), 1, 1), 'k--', label='Analytic')
plt.plot(snrs, S.analyticMI(snrList(snrs, 10), 1, 1, optimalKappa=True), 'm--', label='Analytic')
plt.grid(True)
plt.legend()

plt.figure()
plt.plot(snrs, S.getMI(MI_0Bob, 0), '.-', label='Exact')
plt.plot(snrs, S.getMI(MI_0Bob, 1), '.-', label='Uniform')
plt.plot(snrs, S.analyticMI(snrList(snrs, 0), 1, 1), 'k--', label='Analytic')
plt.plot(snrs, S.analyticMI(snrList(snrs, 0), 1, 1, optimalKappa=True), 'm--', label='Analytic')
plt.grid(True)
plt.legend()

plt.figure()
plt.plot(snrs, S.getMI(MI_20Bob, 0), '.-', label='Exact')
plt.plot(snrs, S.getMI(MI_20Bob, 1), '.-', label='Uniform')
plt.plot(snrs, S.analyticMI(snrList(snrs, 20), 1, 1), 'k--', label='Analytic')
plt.plot(snrs, S.analyticMI(snrList(snrs, 20), 1, 1, optimalKappa=True), 'm--', label='Analytic')
plt.grid(True)
plt.legend()

# %% [markdown]
### Interpretation
- For A and B having different SNRs, the approximation holds. However, in lower SNR regions (i.e. if one of the SNRs is below 5dB) the approximation becomes erroneous. This is due to fact that as we have seen before, for small SNR the variance calculation does not hold exactly. (circular variables do not add up, when the spread becomes too big). This impedes the accuracy of the expressions.
- The accuracy can be improved by: 
  1. Simulating the variance of n_A+n_B
  2. finding the kappa of a von-mises distribution that creates an equal variance
  3. using this kappa in the calculation of the MI.
- The semianalytic approach brings more accuracy and is quick to evaluate, however no closed-form expression for both the variance of the n or of von-mises can be given and hence the approach resorts to numerical algorithms. 

# %% [markdown]
# 2 by 1 and 2-by-2 system

# %% [code]
sim = S.createSimulation2by1(Fc=3e9, dByLambda=100, rhoByLambda=1)
MI2by1 = sim.simulateMI(snrs, Nangles=Nangles, Nnoise=1, transFuncs = transFuncs2)

# %% [code]
plt.figure()
splot("MI21_exact", snrs, S.getMI(MI2by1, 0), '.-', label='Exact')
splot("MI21_uni", snrs, S.getMI(MI2by1, 1), '.-', label='Uniform')
splot("MI21_ana", snrs, S.analyticMI(snrs, 2, 1), 'k--', label='Analytic')
splot("MI21_anaopt", snrs, S.analyticMI(snrs, 2, 1, optimalKappa=True), 'm--', label='Analytic')
plt.plot(snrs, S.analyticMI(snrs, 1, 1), 'k--', label='Analytic 1x1')
plt.grid(True)
plt.legend()

# %% [markdown]
### Interpretation
For the 2-by-1-case, the curve is just shifted to the left, because we have better SNR (2 measuremets of the same angle per sample)

# %% [code]
sim = S.createSimulation2by2(Fc=3e9, dByLambda=100, rhoByLambda=1)
MI2by2 = sim.simulateMI(snrs, Nangles=Nangles, Nnoise=1, transFuncs = transFuncs2)

# %% [code]
plt.figure()
splot("MI22_exact", snrs, S.getMI(MI2by2, 0), '.-', label='Exact')
splot("MI22_uni", snrs, S.getMI(MI2by2, 1), '.-', label='Uniform')
splot("MI22_ana", snrs, S.analyticMI(snrs, 2, 2), 'k--', label='Analytic')
splot("MI22_anaopt", snrs, S.analyticMI(snrs, 2, 2, optimalKappa=True), 'm--', label='Analytic')
plt.plot(snrs, np.array(S.analyticMI(snrs, 1, 1)), 'k.-', label='Analytic 1x1')
plt.plot(snrs, S.analyticMI(snrs, 2, 1), 'm.-', label='Analytic 2x1')
plt.grid(True);
plt.legend();


# %% [markdown]
### Interpretation
The expression 2T(snr+3) matches the real MI results very well.

# %% [code]
sim = S.createSimulation2by2(Fc=3e9, dByLambda=100, rhoByLambda=1, withEve=False)
ang = np.array(Nangles) // 1
print("0 dB")
MI2_0Bob = sim.simulateMI(snrList(snrs, 0), Nangles=ang, Nnoise=1, transFuncs = transFuncs2)
print("10 dB")
MI2_10Bob = sim.simulateMI(snrList(snrs, 10), Nangles=ang, Nnoise=1, transFuncs = transFuncs2)
print("20 dB")
MI2_20Bob = sim.simulateMI(snrList(snrs, 20), Nangles=ang, Nnoise=1, transFuncs = transFuncs2)

# %% [code]
plt.figure(figsize=(10, 5))
plt.plot(snrs, S.getMI(MI2by2, 0), 'ro-', fillstyle='none', label='Bob=Alice, sim')
plt.plot(snrs, S.analyticMI(snrs, 2, 2), 'rx--')
#plt.plot(snrs, S.analyticMI(snrs, 1, 1, optimalKappa=True), 'r.--')

splot("MI22_bob0_exact", snrs, S.getMI(MI2_0Bob, 0), 'go-', fillstyle='none', label='Bob 0dB SNR - sim')
splot("MI22_bob0_uni", snrs, S.getMI(MI2_0Bob, 1), 'go-', fillstyle='none', label='Bob 0dB SNR - sim')
splot("MI22_bob0_ana", snrs, S.analyticMI(snrList(snrs, 0), 2, 2), 'gx--')
splot("MI22_bob0_anaopt", snrs, S.analyticMI(snrList(snrs, 0), 2, 2, optimalKappa=True), 'k.--')
#plt.plot(snrs, S.analyticMI(snrList(snrs, 0), 1, 1, optimalKappa=True), 'g.--')
                  
splot("MI22_bob10_exact", snrs, S.getMI(MI2_10Bob, 0), 'bo-', fillstyle='none', label='Bob 10dB SNR - sim')
splot("MI22_bob10_uni", snrs, S.getMI(MI2_10Bob, 1), 'bo-', fillstyle='none', label='Bob 10dB SNR - sim')
splot("MI22_bob10_ana", snrs, S.analyticMI(snrList(snrs, 10), 2, 2), 'bx--')
#plt.plot(snrs, S.analyticMI(snrList(snrs, 10), 1, 1, optimalKappa=True), 'b.--')

splot("MI22_bob20_exact", snrs, S.getMI(MI2_20Bob, 0), 'mo-', fillstyle='none', label='Bob 20dB SNR - sim')
splot("MI22_bob20_uni", snrs, S.getMI(MI2_20Bob, 1), 'mo-', fillstyle='none', label='Bob 20dB SNR - sim')
splot("MI22_bob20_ana", snrs, S.analyticMI(snrList(snrs, 20), 2, 2), 'mx--')
#plt.plot(snrs, S.analyticMI(snrList(snrs, 20), 1, 1, optimalKappa=True), 'm.--')
plt.grid(); plt.legend()

# %% [markdown]
## Scrap Area


# %% [code]
snr = 15
Nangles = 500000
sim = S.createSimulation2by2(Fc=3e9, dByLambda=100, rhoByLambda=1)
sAB, sBA = sim.simulateAngles(snr, Nangles=Nangles, Nnoise=1, transFunc=S.Scale)


# %% [code]
pnA = S.samplePhaseNoise(snr, N=Nangles)
pnB = S.samplePhaseNoise(snr, N=Nangles)
pnA2 = S.samplePhaseNoise(snr, N=Nangles)
pnB2 = S.samplePhaseNoise(snr, N=Nangles)
pnA3 = S.samplePhaseNoise(snr, N=Nangles)
pnB3 = S.samplePhaseNoise(snr, N=Nangles)
pnA4 = S.samplePhaseNoise(snr, N=Nangles)
pnB4 = S.samplePhaseNoise(snr, N=Nangles)

pS = pnA + pnB
pS2 = np.hstack([pnA + pnB, pnA2 + pnB2])
pS4 = np.hstack([pnA + pnB, pnA2 + pnB2, pnA3 + pnB3, pnA4 + pnB4])


# %% [code]
A = np.array([[1, -1, 1, -1], [1, 1, -1, -1]]).reshape(4, 2)
#A = np.array([1, -1]).reshape((2, -1))
#A = np.array([1])
N = A.T.dot(A)[0,0]
#N = np.array([1]).reshape(1, 1)
AsAB = (sAB.dot(A) / N)
AsBA = (sBA.dot(A) / N)
#AsAB = sAB
#AsBA = sBA

mi1 = ee.mi(sAB, sBA)
mi2 = ee.mi(AsAB, AsBA)
hA = ee.entropy(sAB)
hAB = ee.centropy(sAB, sBA)
hsA = ee.entropy(AsAB)
hsB = ee.centropy(AsAB, AsBA)
hN = ee.entropy(pS)
hN2 = ee.entropy(pS2)
hN3 = ee.entropy(pS4.dot(A)/N)
hN4 = ee.entropy(pS4)


print(snr)
print(mi1, mi2, S.analyticMI(snr, 2, 2))
print(hA - hAB, hsA - hsB)
print(hA, hsA, np.log2(2*np.pi))
print(hN, hN2, hN3, hAB, hsB, S.analyticHvonMises(S.snrToKappa(snr-3 + 3)))


# %% [code]
print(snr)
print(mi1, mi2, S.analyticMI(snr, 2, 2))
print(hA - hAB, hsA - hsB)
print(hA, hsA, np.log2(2*np.pi))
print(hN4, hN3, hAB, hsB, 2*S.analyticHvonMises(S.snrToKappa(snr-3 + 3)))

# %% [code]
print(snr)
print(mi1, mi2, S.analyticMI(snr, 2, 2))
print(hA - hAB, hsA - hsB)
print(hA, hsA, np.log2(2*np.pi))
print(hN4, hN3, 2*S.analyticHvonMises(S.snrToKappa(snr-3 + 6)))

# %% [code]
print(snr)
print(mi1, mi2, S.analyticMI(snr, 2, 2))
print(hA - hAB, hsA - hsB)
print(hA, hsA, 2*np.log2(2*np.pi))
print(hN4, hN3, hAB, hsB, 2*S.analyticHvonMises(S.snrToKappa(snr-3 + 6)))

# %% [code]
6.16+1.20

# %% [code]
plt.figure()
plt.title(snr)
plt.hist2d(sAB[:,0], sAB[:,1], bins=360, density=True, vmin=0, vmax=0.15);
plt.colorbar()

# %% [code]
plt.figure()
plt.title(snr)
plt.hist2d(sAB[:,0], sAB[:,1], bins=360, density=True, vmin=0, vmax=0.15);
plt.colorbar()

# %% [code]
