# Supplementary material for: Analysis of the Mutual Information of Channel Phase Observations in Line-of-Sight Scenarios
Source: Entropy (Basel). 2023 Jul 10;25(7):1038. doi: 10.3390/e25071038 (PMC10378292; doi:10.3390/e25071038)
Supplement: Supplementary file 1 [file entropy-25-01038-s001.zip › myplots.py]

#!/usr/bin/env python3
import numpy as np
import matplotlib.pyplot as plt
import os

FOLDER = "plots"

def _save(fn, X, Y):
    ext = os.path.splitext(fn)[1]
    if ext == '':
        fn += '.txt'
    os.system(f"mkdir -p {FOLDER}")
    fn = os.path.join(FOLDER, fn)
    with open(fn, 'w') as f:
        for (x, y) in zip(X, Y):
            x = np.real(x)
            y = np.real(y)
            try:
                if len(y) > 0:
                    ty = ' '.join(str(yy) for yy in y)
                else:
                    raise TypeError()
            except TypeError:
                ty = str(y)
            print(x, ty, file=f)


def splot(name, x, y, *args, **kwargs):
    _save(name, x, y)
    plt.plot(x, y, *args, **kwargs)


def ssemilogy(name, x, y, *args, **kwargs):
    _save(name, x, y)
    plt.plot(x, y, *args, **kwargs)


def shist(name, *args, **kwargs):
    y, edges = np.histogram(*args, **kwargs)
    edges = 0.5*(edges[:-1] + edges[1:])

    _save(name, edges, y)
    plt.hist(*args, **kwargs)
