# Supplementary material for: Analysis of the Mutual Information of Channel Phase Observations in Line-of-Sight Scenarios
Source: Entropy (Basel). 2023 Jul 10;25(7):1038. doi: 10.3390/e25071038 (PMC10378292; doi:10.3390/e25071038)
Supplement: Supplementary file 1 [file entropy-25-01038-s001.zip › PhaseDistributionToVonMisesError.ipynb]

# %% [code]
import matplotlib.pyplot as plt
import functools

%matplotlib inline

import numpy as np
import scipy

from scipy.stats import vonmises

from numpy import pi

%load_ext autoreload
%autoreload 2

import los_sim as S
from npeet import entropy_estimators as ee

from myplots import splot, shist
import myplots
myplots.FOLDER = 'PDFapprox'

# %% [code]
phi_s = np.linspace(-pi, pi, 360)

# %% [code]
def sumPdf(snrdB1, snrdB2):
    
    def func(phi):
        def _val(t):
            return S.phaseNoiseAnalytical(snrdB1, t)*S.phaseNoiseAnalytical(snrdB2, phi-t)
    
        return scipy.integrate.quad(_val, -pi, pi)[0]
    
    return func


def pdfWrappedNormal(phi, sigma2):
    n = scipy.stats.norm(loc=0, scale=np.sqrt(sigma2))
    return sum(n.pdf(phi - k * 2*np.pi) for k in range(-15, 16))


# %% [code]

def plotForSnr(snrdB):
    phi_s = np.linspace(-pi, pi, 360)
    samples = S.samplePhaseNoise(snrdB, 100000)
    print(snrdB, np.var(samples), 1/S.snrToKappa(snrdB))
    
    #plt.hist(samples, bins=360, density=True);
    plt.plot(phi_s, S.phaseNoiseAnalytical(snrdB, phi_s), label='exact')
    plt.plot(phi_s, vonmises(S.snrToKappa(snrdB)/2*1.15).pdf(phi_s), label='mises')
    plt.plot(phi_s, np.vectorize(sumPdf(snrdB, snrdB))(phi_s), label='sum')
    plt.plot(phi_s, S.phaseNoiseAnalytical(snrdB-4.8, phi_s), label='exact2')
    plt.legend()
    plt.grid()
    
plt.figure(figsize=(12, 12))
plt.subplot(221); plotForSnr(0);
#plt.subplot(222); plotForSnr(3);
#plt.subplot(223); plotForSnr(6);
#plt.subplot(224); plotForSnr(9);

# %% [code]
plt.figure()
snrs = np.arange(-20, 20)
Hr = []
Hm = []
Hm2 = []
v1 = []
v2 = []
for snr in snrs:
    samples1 = S.samplePhaseNoise(snr, 10000)
    samples2 = S.samplePhaseNoise(snr, 10000)
    Hr.append(ee.entropy(S.modPi(samples1+samples2)))
    Hm.append(S.analyticHvonMises(S.snrToKappa(snr)/2))
    
    v1.append(np.var(samples1))
    v2.append(np.var(S.modPi(samples1+samples2)))
    Hm2.append(S.analyticHvonMises(1/v2[-1]))
    
Hr = np.array(Hr)
Hm = np.array(Hm)
Hm2 = np.array(Hm2)
v1 = np.array(v1)
v2 = np.array(v2)
    
plt.plot(snrs, np.log2(2*np.pi)-Hr, label='real')
plt.plot(snrs, np.log2(2*np.pi)-Hm, label='mises')
plt.plot(snrs, np.log2(2*np.pi)-Hm2, label='mises2')
plt.plot(snrs, S.analyticMI1by1(snrs), 'k--')
plt.grid(); plt.legend()

print(Hr[snrs==0])
print(Hm[snrs==0])
print(S.analyticHvonMises(S.snrToKappa(0)/2*1.15))


# %% [code]
plt.figure()
plt.plot(snrs, v1)
plt.plot(snrs, v2)
plt.plot(snrs, v1*2)
plt.grid()

# %% [code]
def estimateHn(snrA, snrB):
    def varHm(kappa):
        vm = vonmises(kappa).pdf
        def _func(x):
            return vm(x) * x * x
            
        return scipy.integrate.quad(_func, -pi, pi)[0]
    
    
    samplesA = S.samplePhaseNoise(snrA, 100000)
    samplesB = S.samplePhaseNoise(snrB, 100000)
    su = S.modPi(samplesA + samplesB)
    
    hreal = ee.entropy(su)
    
    v = np.var(su)
    kap_opt = S.calcOptimalKappa(snrA, snrB)
    hopt = S.analyticHvonMises(kap_opt)
    
    
    return hreal, hopt, kap_opt

print(estimateHn(0, 0))


# %% [code]
N = 1000000
snrs = [-3, 0, 5, 10]
x = np.linspace(-pi, pi, 360)


for s in snrs:
    plt.figure()
    v = S.samplePhaseNoise(s, N)
    shist(f'hist_pn_snr_{s}', v, bins=180, density=True)
    splot(f'real_pn_snr_{s}', x, S.phaseNoiseAnalytical(s, phi=x), label='Real PDF')
    splot(f'mises_pn_snr_{s}', x, vonmises(S.snrToKappa(s)).pdf(x), label='von-Mises')
    splot(f'norm_pn_snr_{s}', x, scipy.stats.norm(loc=0, scale=np.sqrt(0.5)*10**(-s/20)).pdf(x), label='norm')
    plt.grid()
    plt.legend()

# %% [code]


# %% [code]
