# Supplementary material for: Analysis of the Mutual Information of Channel Phase Observations in Line-of-Sight Scenarios
Source: Entropy (Basel). 2023 Jul 10;25(7):1038. doi: 10.3390/e25071038 (PMC10378292; doi:10.3390/e25071038)
Supplement: Supplementary file 1 [file entropy-25-01038-s001.zip › Readme.md]

# Source code

This directory contains the source code to generate the results of the paper "Analysis of the Mutual Information of Channel Phase Observations in Line-of-Sight Scenarios"

## Requirements and Usage
The code has been tested with Python 3.9.12, but should run in any recent Python version. 

1. Install jupyter notebook, matplotlib, numpy and scipy 
2. Install npeet from https://github.com/gregversteeg/NPEET
3. Start the jupyter notebook with  `jupyter notebook`, open below mentioned notebooks and run the contained cells. They generate figures within the notebook and at the same time, store the data as csv-files.

## Contents
- `PhaseDistributionToVonMisesError.ipynb` creates data for Fig. 2
- `GeomApprox.ipynb` creates data for Figs. 3, 4
- `MIEVal.ipynb` creates data for the Figs. 5, 6 
- `los_sim.py` contains libray functions commonly used for the simulations.
- `myplots.py` allows to plot with matplotlib and at the same time save the data to a CSV files
- npeet
